# Supplementary material for: Serum lncRNA H19/miR-675 /PPARα expression before middle gestation and their associations with macrosomia risk in singleton pregnancies without gestational diabetes mellitus: a preliminary study
Source: PeerJ. 2026 Feb 16;14:e20793. doi: 10.7717/peerj.20793 (PMC12919319; doi:10.7717/peerj.20793)
Supplement: Supplemental Information 6 [file peerj-14-20793-s006.xls]

## Sheet: Sheet1
ITEM TO CHECK	IMPORTANCE	CHECKLIST
EXPERIMENTAL DESIGN
Definition of experimental and control groups	E	YES(see Materials & Methods, Study population in line 79-94 of page 4)
Number within each group	E	YES(see Results,Participant characteristics in line 193-199 of page 7)
Assay carried out by core lab or investigator's lab?	D	All procedures were carried out by the investigators’ lab
Acknowledgement of authors' contributions	D	YES(see Author Contributions)
SAMPLE
Description	E
Volume/mass of sample processed	D	YES(see Materials & Methods, Maternal blood sample collection and preservation in line 116-121 of page 5)
Microdissection or macrodissection	E	Not applicable
Processing procedure	E	YES(see Materials & Methods, Maternal blood sample collection and preservation in line 116-121 of page 5)
If frozen - how and how quickly?	E	YES(see Materials & Methods, Maternal blood sample collection and preservation in line 116-121 of page 5)
If fixed - with what, how quickly?	E	Not applicable
Sample storage conditions and duration (especially for FFPE samples)	E	YES(see Materials & Methods, Maternal blood sample collection and preservation in line 116-121 of page 5)
NUCLEIC ACID EXTRACTION
Procedure and/or instrumentation	E	YES(see Materials & Methods, Quantitative real-time polymerase reaction in line 124-128 of page 5)
Name of kit and details of any modifications	E	YES(see Materials & Methods, Quantitative real-time polymerase reaction in line 124-128 of page 5)
Source of additional reagents used	D	Not applicable
Details of DNase or RNAse treatment	E	YES(see Materials & Methods, Quantitative real-time polymerase reaction in line 124-128 of page 5)
Contamination assessment (DNA or RNA)	E	Blank negative controls were included
Nucleic acid quantification	E	YES(see Materials & Methods, Quantitative real-time polymerase reaction in line 128-129 of page 5)
Instrument and method	E	YES(see Materials & Methods, Quantitative real-time polymerase reaction in line 128-129 of page 5)
Purity (A260/A280)	D	YES(see Materials & Methods, Quantitative real-time polymerase reaction in line 128-129 of page 5)
Yield	D	No
RNA integrity method/instrument	E	Formaldehyde agarose gel was used with 1.5 % (w/v) agarose gel for 1mL RNA, 28S/18S ≈ 2.0
RIN/RQI or Cq of 3' and 5' transcripts	E	No
Electrophoresis traces	D	No
Inhibition testing (Cq dilutions, spike or other)	E	No (MIQE guidelines state that for screening studies these specifications are not required)
REVERSE TRANSCRIPTION
Complete reaction conditions	E	YES(see Materials & Methods, Quantitative real-time polymerase reaction in line 131-152 of page 5-6)
Amount of RNA and reaction volume	E	YES(see Materials & Methods, Quantitative real-time polymerase reaction in line 131-152 of page 5-6)
Priming oligonucleotide (if using GSP) and concentration	E	No (Manufacturer does not provide stem-loop RT primer sequences)
Reverse transcriptase and concentration	E	YES(see Materials & Methods, Quantitative real-time polymerase reaction in line 131-152 of page 5-6)
Temperature and time	E	YES(see Materials & Methods, Quantitative real-time polymerase reaction in line 131-152 of page 5-6)
Manufacturer of reagents and catalogue numbers	D	YES(see Materials & Methods, Quantitative real-time polymerase reaction in line 131-152 of page 5-6)
Cqs with and without RT	D*	YES(see Materials & Methods, Quantitative real-time polymerase reaction in line 131-152 of page 5-6)
Storage conditions of cDNA	D	-20°C for ~16 hours
qPCR TARGET INFORMATION
If multiplex, efficiency and LOD of each assay.	E	Not applicable
Sequence accession number	E	No (Manufacturer does not provide this information)
Location of amplicon	D	No (Manufacturer does not provide this information)
Amplicon length	E	141bp
In silico specificity screen (BLAST, etc)	E	No (MIQE guidelines state that for screening studies these specifications are not required)
Pseudogenes, retropseudogenes or other homologs?	D	No (MIQE guidelines state that for screening studies these specifications are not required)
Sequence alignment	D	No (MIQE guidelines state that for screening studies these specifications are not required)
Secondary structure analysis of amplicon	D	No (MIQE guidelines state that for screening studies these specifications are not required)
Location of each primer by exon or intron (if applicable)	E	No (Manufacturer does not provide this information)
What splice variants are targeted?	E	No (Manufacturer does not provide this information)
qPCR OLIGONUCLEOTIDES
Primer sequences	E	YES(see Materials & Methods, Quantitative real-time polymerase reaction in line 144-147 of page 5-6)
RTPrimerDB Identification Number	D	Not applicable
Probe sequences	D**	Not applicable
Location and identity of any modifications	E	No (Manufacturer does not provide this information)
Manufacturer of oligonucleotides	D	Sangon (Shanghai, China)
Purification method	D	No (Manufacturer does not provide this information)
qPCR PROTOCOL
Complete reaction conditions	E
Reaction volume and amount of cDNA/DNA	E	YES(see Materials & Methods, Quantitative real-time polymerase reaction in line 133-152 of page 5-6)
Primer, (probe), Mg++ and dNTP concentrations	E	YES(see Materials & Methods, Quantitative real-time polymerase reaction in line 133-152 of page 5-6)
Polymerase identity and concentration	E	No (Manufacturer does not provide this information)
Buffer/kit identity and manufacturer	E	YES(see Materials & Methods, Quantitative real-time polymerase reaction in line 133-152 of page 5-6)
Exact chemical constitution of the buffer	D	No (Manufacturer does not provide this information)
Additives (SYBR Green I, DMSO, etc.)	E	Not applicable
Manufacturer of plates/tubes and catalog number	D	YES(see Materials & Methods, Quantitative real-time polymerase reaction in line 133-152 of page 5-6)
Complete thermocycling parameters	E	YES(see Materials & Methods, Quantitative real-time polymerase reaction in line 133-152 of page 5-6)
Reaction setup (manual/robotic)	D	manual
Manufacturer of qPCR instrument	E	YES(see Materials & Methods, Quantitative real-time polymerase reaction in line 133-152 of page 5-6)
qPCR VALIDATION
Evidence of optimisation (from gradients)	D	No (MIQE guidelines state that for screening studies these specifications are not required)
Specificity (gel, sequence, melt, or digest)	E	No (MIQE guidelines state that for screening studies these specifications are not required)
For SYBR Green I, Cq of the NTC	E	Supplementary files 3-4
Standard curves with slope and y-intercept	E	Not applicable
PCR efficiency calculated from slope	E	No
Confidence interval for PCR efficiency or standard error	D	No (MIQE guidelines state that for screening studies these specifications are not required)
r2 of standard curve	E	No
Linear dynamic range	E
Cq variation at lower limit	E	No (MIQE guidelines state that for screening studies these specifications are not required)
Confidence intervals throughout range	D	No (MIQE guidelines state that for screening studies these specifications are not required)
Evidence for limit of detection	E	No (MIQE guidelines state that for screening studies these specifications are not required)
If multiplex, efficiency and LOD of each assay.	E	Not applicable
DATA ANALYSIS
qPCR analysis program (source, version)	E	YES(see Materials & Methods, Quantitative real-time polymerase reaction in line 148-151 of page 6)
Cq method determination	E	YES(see Materials & Methods, Quantitative real-time polymerase reaction in line 148-151 of page 6)
Outlier identification and disposition	E	No
Results of NTCs	E	Yes (Supplementary files 3-4)
Justification of number and choice of reference genes	E	Not applicable
Description of normalisation method	E	Not applicable
Number and concordance of biological replicates	D	Biological replicates: 47 participants for case group and 47 participants for control group
Number and stage (RT or qPCR) of technical replicates	E	YES(see Materials & Methods, Quantitative real-time polymerase reaction in line 148-151 of page 6)
Repeatability (intra-assay variation)	E	Yes
Reproducibility (inter-assay variation, %CV)	D	No (MIQE guidelines state that for screening studies these specifications are not required)
Power analysis	D	Not applicable
Statistical methods for result significance	E	YES(see Materials & Methods, statistical analysis in line 164-196 of page 6-7)
Software (source, version)	E	YES(see Materials & Methods, statistical analysis in line 164-196 of page 6-7)
Cq or raw data submission using RDML	D	No
Table 1. MIQE checklist for authors, reviewers and editors. All essential information (E) must be submitted with the manuscript. Desirable
information (D) should be submitted if available. If using primers obtained from RTPrimerDB, information on qPCR target, oligonucleotides,
protocols and validation is available from that source.
*: Assessing the absence of DNA using a no RT assay is essential when first extracting RNA. Once the sample has been validated as
RDNA-free, inclusion of a no-RT control is desirable, but no longer essential.
**: Disclosure of the probe sequence is highly desirable and strongly encouraged. However, since not all commercial pre-designed assay
vendors provide this information, it cannot be an essential requirement. Use of such assays is advised against.
